# Supplementary material for: Cryo-EM structure of a light chain-derived amyloid fibril from a patient with systemic AL amyloidosis
Source: Nat Commun. 2019 Mar 20;10:1103. doi: 10.1038/s41467-019-09032-0 (PMC6427026; doi:10.1038/s41467-019-09032-0)
Supplement: Supplementary file 3 — Source Data [file 41467_2019_9032_MOESM3_ESM.xlsx]

## Sheet: Supplementary Figure 1
No.	L (counter length, nm)	R (end-to-end length, nm)	P (persistence length, nm)
1	240562	233263	6405374628
2	241942	234827	665310833
3	388811	371.59	6988445909
4	227982	222214	7318257806
5	305764	296216	7903371408
6	347417	336262	8725373094
7	352169	341687	9564751007
8	218096	214128	9807056965
9	263662	258472	1094152277
10	382078	371308	1097532413
11	313008	305983	1136004093
12	386569	376111	1158369035
13	240222	236151	1161166844
14	266363	261368	1161390181
15	368549	359257	1187278664
16	353213	345094	125095815
17	230775	227478	1326813411
18	211838	209073	133478201
19	351.01	343.55	1346941868
20	308654	308341	1346941868
21	502765	488344	1418533593
22	390216	381596	1439383588
23	228509	225604	1478796496
24	313579	308665	1641330798
25	279216	275527	1737797213
26	352972	347294	1799027792
27	276266	272978	1911302845
28	343212	338368	1997784748
29	459525	450978	2020405975
30	422.55	415314	2020918193
31	310488	306588	2033949439
32	468728	459974	205227346
33	477811	468989	2116606144
34	246854	244506	2142113013
35	422581	415801	2159541968
36	336943	333006	2374924276
37	322561	318997	2405851029
38	471001	463571	2448758143
39	356184	351928	2454328758
40	407835	402351	2493416676
41	292756	289982	255024105
42	275.88	273532	2678197786
43	373409	369133	2686192441
44	261135	259046	2698464214
45	617443	606209	2776348821
46	297853	295281	2849565932
47	220.89	219473	2851034351
48	309762	307084	2959967434
49	247037	245335	2967403106
50	320394	317548	2979001135
51	570491	562116	3190726242
52	311896	309505	3364429935
53	224047	222.83	3418522048
54	311236	308964	352698369
55	330467	328042	3725287806
56	566178	559169	3763961808
57	562062	555231	3806968927
58	343959	341513	4001951115
59	453266	449149	4120730411
60	592392	585.71	4327059487
61	449351	445506	4338656201
62	245625	244491	4413054386
63	639578	632012	445203822
64	289655	288131	4563545443
65	434694	431367	4696684311
66	285308	283872	4700008073
67	285715	284342	493083252
68	373228	370897	4948807929
69	263958	262.84	5171323062
70	456621	453292	5181246165
71	549297	544685	5405998201
72	409771	407282	5587622527
73	296794	295496	5630527871
74	400307	397997	5747471673
75	719662	712248	576124865
76	332053	330493	5862217108
77	239931	239118	5880656872
78	612815	607577	5923488424
79	305625	304.42	6434168155
80	671207	665469	6486883321
81	291486	290415	6586653973
82	652297	647106	6776149292
83	723864	717487	6786822965
84	456887	454.34	679167447
85	389256	387426	6867359913
86	391069	389236	6920233667
87	310675	309523	6956075818
88	309368	308281	7311563913
89	297837	296848	7449622668
90	338486	337228	7561383129
91	578719	575068	7596094757
92	317187	316098	7672324666
93	484586	482057	7697271349
94	309488	308469	7807265772
95	275965	275216	845014142
96	829039	822489	8675150682
97	338502	337438	8946053501
98	382.45	381117	9112143077
99	480973	478913	9318097565
100	563968	561.36	1011591619
101	848.36	842.66	104513526
102	692984	689231	1060536528
103	395.89	394709	1102604196
104	699291	695.84	1175003047
105	363228	362295	1175379724
106	562022	557242	1175379724
107	395918	394828	1195101484
108	406137	405023	1230510006
109	591847	589684	1344589956
110	748564	745221	1390575762
111	537083	535414	1435795883
112	319382	318823	1517982481
113	399047	398193	1550522795
114	385955	385.24	1732927761
115	412164	411.35	1735703611
116	604761	603.1	182987561
117	679472	677456	1902742928
118	243.84	243.6	20624796
119	546924	545751	2120517508
120	435692	435021	2353888219
121	436699	436029	2368325105
122	464	463294	2537397501
123	215725	215586	2788206603
124	450859	450292	298380565
	N	124	124
	Mean	3967833548	641930108
	Standard Deviation		6191840107

## Sheet: Supplementary Figure 2
Spectral index	Resolution	Resolution (Å)	Fourier shell correlation corrected	Fourier shell correlation unmasked maps	Fourier shell correlation masked maps	Corrected Fourier shell correlation phase randomized masked maps
0	0.001001	999000000	1000000	1000000	1000000	1000000
1	0.003002	333120003	0.99999	0.999779	0.99999	0.99999
2	0.006004	166560001	0.999966	0.999288	0.999966	0.999967
3	0.009006	111040001	0.999926	0.998845	0.999926	0.999929
4	0.012008	83280001	0.999872	0.998352	0.999872	0.999878
5	0.01501	66624001	0.999805	0.995463	0.999805	0.999814
6	0.018012	55520000	0.999535	0.991844	0.999535	0.999551
7	0.021013	47588572	0.998966	0.991562	0.998966	0.998979
8	0.024015	41640000	0.998671	0.994763	0.998671	0.99866
9	0.027017	37013334	0.998802	0.994592	0.998802	0.998764
10	0.030019	33312000	0.998687	0.99141	0.998687	0.998622
11	0.033021	30283637	0.997834	0.986833	0.997834	0.997796
12	0.036023	27760000	0.997068	0.985131	0.997068	0.997114
13	0.039025	25624616	0.996882	0.98431	0.996882	0.996955
14	0.042027	23794286	0.996732	0.984818	0.996732	0.996761
15	0.045029	22208000	0.995763	0.979839	0.995763	0.995667
16	0.048031	20820000	0.993528	0.970671	0.993528	0.993209
17	0.051033	19595294	0.99173	0.967947	0.99173	0.991428
18	0.054035	18506667	0.992708	0.960976	0.992708	0.992758
19	0.057037	17532632	0.993332	0.957392	0.993332	0.993283
20	0.060038	16656000	0.992176	0.940103	0.992176	0.991836
21	0.06304	15862857	0.990136	0.926947	0.990136	0.989829
22	0.066042	15141818	0.989928	0.930558	0.989928	0.989822
23	0.069044	14483478	0.989326	0.938662	0.989326	0.989153
24	0.072046	13880000	0.987653	0.949269	0.987653	0.987163
25	0.075048	13324800	0.986584	0.952831	0.986584	0.986159
26	0.07805	12812308	0.986347	0.958302	0.986347	0.986206
27	0.081052	12337778	0.9872	0.956745	0.9872	0.987147
28	0.084054	11897143	0.985666	0.954578	0.985666	0.985651
29	0.087056	11486897	0.982456	0.940912	0.982456	0.982934
30	0.090058	11104000	0.981078	0.936652	0.981078	0.981938
31	0.09306	10745807	0.982238	0.93791	0.982238	0.982979
32	0.096061	10410000	0.981879	0.932384	0.981879	0.982577
33	0.099063	10094546	0.977815	0.923035	0.977815	0.979118
34	0.102065	9797647	0.972937	0.90333	0.972937	0.974308
35	0.105067	9517714	0.967091	0.894121	0.967091	0.968225
36	0.108069	9253333	0.96284	0.869936	0.96284	0.96452
37	0.111071	9003243	0.962614	0.85675	0.962614	0.963516
38	0.114073	8766316	0.961339	0.866019	0.961339	0.961314
39	0.117075	8541539	0.961475	0.873976	0.961475	0.961186
40	0.120077	8328000	0.955537	0.867315	0.955537	0.953792
41	0.123079	8124878	0.941379	0.856607	0.941379	0.934371
42	0.126081	7931429	0.927375	0.815594	0.927375	0.898747
43	0.129083	7746977	0.925451	0.797387	0.925451	0.831701
44	0.132085	7570909	0.931846	0.765323	0.931846	0.705566
45	0.135086	7402667	0.823055	0.786538	0.936701	0.642266
46	0.138088	7241739	0.812143	0.782187	0.933224	0.644538
47	0.14109	7087660	0.797594	0.784602	0.926457	0.636657
48	0.144092	6940000	0.806095	0.763288	0.917944	0.576822
49	0.147094	6798367	0.835475	0.756347	0.91457	0.480746
50	0.150096	6662400	0.857782	0.755554	0.91226	0.383064
51	0.153098	6531765	0.866435	0.749993	0.90188	0.265379
52	0.1561	6406154	0.869163	0.725996	0.890197	0.160765
53	0.159102	6285283	0.858657	0.691986	0.880753	0.156327
54	0.162104	6168889	0.840748	0.641893	0.876326	0.223405
55	0.165106	6056727	0.823401	0.580935	0.872898	0.280281
56	0.168108	5948571	0.820876	0.579763	0.877339	0.315217
57	0.17111	5844211	0.819792	0.577705	0.88068	0.337875
58	0.174111	5743448	0.823568	0.57717	0.875755	0.295794
59	0.177113	5646102	0.846956	0.603338	0.876165	0.190854
60	0.180115	5552000	0.860042	0.61793	0.873846	0.098627
61	0.183117	5460984	0.855831	0.639388	0.869353	0.093795
62	0.186119	5372903	0.841208	0.62355	0.86616	0.15714
63	0.189121	5287619	0.843806	0.612488	0.871247	0.175688
64	0.192123	5205000	0.888638	0.574453	0.903971	0.137683
65	0.195125	5124923	0.927291	0.577254	0.933643	0.087353
66	0.198127	5047273	0.942983	0.564212	0.946065	0.054067
67	0.201129	4971940	0.951063	0.530641	0.952559	0.030581
68	0.204131	4898824	0.958608	0.64812	0.95958	0.023482
69	0.207133	4827826	0.958238	0.929457	0.959443	0.028849
70	0.210134	4758857	0.958147	0.937626	0.959028	0.021066
71	0.213136	4691831	0.956789	0.898434	0.957875	0.025124
72	0.216138	4626667	0.951589	0.774792	0.953291	0.035153
73	0.21914	4563288	0.944109	0.651897	0.946707	0.046495
74	0.222142	4501622	0.931171	0.624236	0.93387	0.039219
75	0.225144	4441600	0.911083	0.556865	0.913521	0.027426
76	0.228146	4383158	0.877742	0.455815	0.879133	0.011376
77	0.231148	4326234	0.828316	0.324206	0.830988	0.015569
78	0.23415	4270769	0.766324	0.294503	0.769098	0.011874
79	0.237152	4216709	0.712637	0.222491	0.71064	-0.00695
80	0.240154	4164000	0.688741	0.236107	0.683361	-0.017282
81	0.243156	4112593	0.676835	0.177069	0.674609	-0.006886
82	0.246158	4062439	0.656398	0.125916	0.658502	0.006123
83	0.249159	4013494	0.628848	0.099948	0.633044	0.011306
84	0.252161	3965714	0.596584	0.112067	0.597472	0.002201
85	0.255163	3919059	0.535217	0.10563	0.528679	-0.014066
86	0.258165	3873488	0.456399	0.082022	0.441781	-0.02689
87	0.261167	3828966	0.407977	0.068319	0.386499	-0.036279
88	0.264169	3785455	0.384345	0.068243	0.371184	-0.021378
89	0.267171	3742921	0.390693	0.056224	0.386966	-0.006117
90	0.270173	3701333	0.411252	0.051316	0.403907	-0.012476
91	0.273175	3660659	0.389498	0.04238	0.379235	-0.016811
92	0.276177	3620870	0.342774	0.033442	0.338026	-0.007225
93	0.279179	3581936	0.288672	0.035899	0.290743	0.002912
94	0.282181	3543830	0.244104	0.030166	0.237703	-0.008468
95	0.285183	3506526	0.217554	0.017322	0.194805	-0.029074
96	0.288184	3470000	0.205907	0.01925	0.177113	-0.03626
97	0.291186	3434227	0.195963	0.033728	0.174038	-0.027269
98	0.294188	3399184	0.168259	0.022192	0.158803	-0.011368
99	0.29719	3364849	0.155283	-0.003507	0.146968	-0.009843
100	0.300192	3331200	0.164542	0.009556	0.153259	-0.013505
101	0.303194	3298218	0,132799 9	8.7873e-05	0,132695 -	120.173
102	0.306196	3265882	0.094285	-0.00725	0.090021	-0.004708
103	0.309198	3234175	0.051695	-0.001689	0.04236	-0.009843
104	0.3122	3203077	0,013074 1	7.90353e-05	0.005179	-0.008
105	0.315202	3172571	-0.004023	-0.025007	-0.010292	-0.006244
106	0.318204	3142642	0.017256	0,005943 2	2.6385e-07	-0.017538
107	0.321206	3113271	0.045926	-0.010152	0.024102	-0.022874
108	0.324207	3084444	0.080991	-0.005913	0.053375	-0.030049
109	0.327209	3056147	0.085747	0.014086	0.06917	-0.018132
110	0.330211	3028364	0.065349	0.005824	0.058287	-0.007555
111	0.333213	3001081	0.039195	-0.00659	0,038600 -	619.906
112	0.336215	2974286	-0,021991 7	8.88708e-05	-0.007016	0.014653
113	0.339217	2947965	-0.04745	-0.005412	-0.024044	0.022346
114	0.342219	2922105	-0.024151	0.005513	-0.016086	0.007876
115	0.345221	2896696	-0.021337	-0.005046	-0,021476 -	136.094
116	0.348223	2871724	-0.018243	0.003683	-0.016834	0.001384
117	0.351225	2847180	-0.029382	0.015476	-0.020844	0.008294
118	0.354227	2823051	-0.026678	0.003596	-0.022627	0.003946
119	0.357229	2799328	-0.028893	0.007483	-0.018059	0.01053
120	0.360231	2776000	-0.011597	0.009561	0.005634	0.017033
121	0.363232	2753058	0.010422	0.002081	0.029593	0.019373
122	0.366234	2730492	0.010376	0.007581	0.031308	0.021151
123	0.369236	2708293	-0.017952	-0.002308	0.011932	0.029357
124	0.372238	2686452	-0.018794	0.001307	0.010137	0.028398
125	0.37524	2664960	0.005779	-0.006557	0.028014	0.022365
126	0.378242	2643810	0.009991	0.004401	0.022227	0.01236
127	0.381244	2622992	0.001526	-0.006908	-0.010678	-0.012223
128	0.384246	2602500	-0.005962	0.006479	-0.035979	-0.029839
129	0.387248	2582326	-0.007275	-0.00267	-0.042155	-0.034628
130	0.39025	2562462	-0.008367	-0.004187	-0.030867	-0.022313
131	0.393252	2542901	-0.002197	0.003913	-0.018051	-0.015818
132	0.396254	2523636	0.010521	-0.005288	-0.019478	-0.030318
133	0.399256	2504662	0.003872	0.003664	-0.03113	-0.035138
134	0.402257	2485970	-0.034814	0.002943	-0.047603	-0.012359
135	0.405259	2467556	-0.061836	-0.003021	-0.049967	0.011178
136	0.408261	2449412	-0.043167	-0.007211	-0.025059	0.017359
137	0.411263	2431533	-0.014575	0,011808 4	1.361e-06	0.014761
138	0.414265	2413913	-0.004905	0.001038	0.006293	0.011144
139	0.417267	2396547	-0.003519	-0.003356	0.011137	0.014605
140	0.420269	2379429	-0.024326	0.002935	-0.001781	0.022009
141	0.423271	2362553	-0.045682	-0.003528	-0.017541	0.026912
142	0.426273	2345916	-0.051181	-0.007475	-0.025255	0.024664
143	0.429275	2329511	-0.057663	0.003838	-0.039465	0.017205
144	0.432277	2313333	-0.054292	-0.006029	-0.042546	0.011141
145	0.435279	2297379	-0.03491	-0.00321	-0.026403	0.00822
146	0.43828	2281644	-0.01369	-0.005282	-0.007003	0.006597
147	0.441282	2266122	-0.004726	0,009016 9	3.06538e-05	0.00563
148	0.444284	2250811	-0.003505	0.001156	-0.007687	-0.004167
149	0.447286	2235705	-0.006728	-0.007959	-0.017737	-0.010936
150	0.450288	2220800	0.001234	0.002416	-0.00605	-0.007293
151	0.45329	2206093	0.004895	-0.002222	0.007042	0.002158
152	0.456292	2191579	-0.004686	0.001834	0.002156	0.00681
153	0.459294	2177255	-0.017198	0.003703	-0.012211	0.004902
154	0.462296	2163117	-0,002671 1	6.99383e-05	-0.005918	-0.003239
155	0.465298	2149161	0.017726	0.001453	0.007703	-0.010204
156	0.4683	2135385	0.03469	0.005271	0.026089	-0.00891
157	0.471302	2121783	0.033157	-0.003523	0.027226	-0.006135
158	0.474304	2108354	0.013486	-0.003184	0.011376	-0.002139
159	0.477305	2095094	-0.011295	-0.015262	-0.009811	0.001467
160	0.480307	2082000	-0.027103	-0.008766	-0.02091	0.00603
